# Supplementary material for: OKN-007 Alters Protein Expression Profiles in High-Grade Gliomas: Mass Spectral Analysis of Blood Sera
Source: Brain Sci. 2022 Jan 12;12(1):100. doi: 10.3390/brainsci12010100 (PMC8773900; doi:10.3390/brainsci12010100)
Supplement: Supplementary file 1 [file brainsci-12-00100-s001.zip]

Archive with 1 entries (1 files):
- brainsci-1543361-supplementary.pdf
